# Supplementary material for: Mutation of an Essential 60S Ribosome Assembly Factor MIDASIN 1 Induces Early Flowering in Arabidopsis
Source: Int J Mol Sci. 2022 Jun 10;23(12):6509. doi: 10.3390/ijms23126509 (PMC9223865; doi:10.3390/ijms23126509)
Supplement: Supplementary file 1 [file ijms-23-06509-s001.zip]

Archive with 1 entries (1 files):
- ijms-1726612-supplementary.pdf
